# Supplementary material for: Intermittent Hypoxia and Hypercapnia Alter Diurnal Rhythms of Luminal Gut Microbiome and Metabolome
Source: mSystems. 2021 Jun 29;6(3):e00116-21. doi: 10.1128/mSystems.00116-21 (PMC8269208; doi:10.1128/mSystems.00116-21)
Supplement: TABLE S3 [file msystems.00116-21-st003.xlsx]

## Sheet: Sheet1
Level	Name	Figure Location	number of cycling sOTU	Condition(s)	Lowest level ID(s)
Phylum	Bacteroidetes	Fig 2A, S2A	1	1-both	Family S24-7
Phylum	Firmicutes	Fig 2A, S2B	9	5-Air	6-Family Lachnospiraceae
				2-IHC	1-Family Ruminococcaceae
				2-both	1-Lactococcus sp.
					1-Aldercreutzia sp.
Phylum	Verrucomicrobia	Fig 2A, S2C*	1	1-both	Akkermansia muciniphila
Level	Name	Figure Location	number of cycling sOTU	Condition(s)	Lowest level ID(s)
Family	Lachnospiraceae	Fig 2C	6	4-Air	none ID past family level
				2-IHC
Family	Ruminococcaceae	Fig 2B	1	1-both	Anaerotruncus sp.
Family	Streptococcaceae	Fig S2E	1	1-both	Lactococcus sp.
Family	Coriobacteriaceae	Fig S2D	1	1-Air	Adlercreutzia sp.
Family	S24-7	Fig 2D	1	1-both	none ID past family level
Family	Verrucomicrobiaceae	Fig 2A, S2C*	1	1-both	Akkermansia muciniphila
*since there is only one member of Phylum Verrucomicrobia/Family Verrucomicrobiaceae (Akkermansia muciniphila) all graphs of those levels are essentially of that organism
