# Supplementary material for: Intermittent Hypoxia and Hypercapnia Alter Diurnal Rhythms of Luminal Gut Microbiome and Metabolome
Source: mSystems. 2021 Jun 29;6(3):e00116-21. doi: 10.1128/mSystems.00116-21 (PMC8269208; doi:10.1128/mSystems.00116-21)
Supplement: TABLE S2 [file msystems.00116-21-st002.txt]

Metabolites
"(4R)-4-((3R,5R,6S,7R,9S,10R,12S,13R,17R)-3,6,7,12-tetrahydroxy-10,13-dimethylhexadecahydro-1H-cyclopenta[a]phenanthren-17-yl)pentanoic acid"
"(4R)-4-((3R,5R,7R,9S,10S,13R,14S,17R)-3,7-dihydroxy-10,13-dimethylhexadecahydro-1H-cyclopenta[a]phenanthren-17-yl)pentanoic acid"
"(4R)-4-((3R,5S,6R,7R,9S,10R,12S,13R,14S,17R)-3,6,7,12-tetrahydroxy-10,13-dimethylhexadecahydro-1H-cyclopenta[a]phenanthren-17-yl)pentanoic acid"
"(4R)-4-((3R,5S,7S,9S,10S,12S,13R,14S,17R)-3,7,12-trihydroxy-10,13-dimethylhexadecahydro-1H-cyclopenta[a]phenanthren-17-yl)pentanoic acid"
"(4R)-4-((3S,5R,6S,7R,9S,10R,13R,14S,17R)-3,6,7-trihydroxy-10,13-dimethylhexadecahydro-1H-cyclopenta[a]phenanthren-17-yl)pentanoic acid"
"(4R)-4-((3S,5R,9S,10S,13R,14S,17R)-3-hydroxy-10,13-dimethyl-12-oxohexadecahydro-1H-cyclopenta[a]phenanthren-17-yl)pentanoic acid"
"(R)-4-((3R,5R,6R,7R,8R,9S,10R,12S,13R,14S,17R)-3,6,7,12-tetrahydroxy-10,13-dimethylhexadecahydro-1H-cyclopenta[a]phenanthren-17-yl)pentanoic acid"
"(R)-4-((3R,5R,6R,8S,9S,10R,13R,14S,17R)-3,6-dihydroxy-10,13-dimethylhexadecahydro-1H-cyclopenta[a]phenanthren-17-yl)pentanoic acid"
"(R)-4-((3R,5S,7R,8R,9S,10S,12S,13R,14S,17R)-3,7,12-trihydroxy-10,13-dimethylhexadecahydro-1H-cyclopenta[a]phenanthren-17-yl)pentanoic acid"
"(R)-4-((3R,5S,8R,9S,10S,12R,13R,14S,17R)-3,12-dihydroxy-10,13-dimethylhexadecahydro-1H-cyclopenta[a]phenanthren-17-yl)pentanoic acid"
"2-((4R)-4-((3R,5R,6S,7S,9S,10R,13R,17R)-3,6,7-trihydroxy-10,13-dimethylhexadecahydro-1H-cyclopenta[a]phenanthren-17-yl)pentanamido)ethane-1-sulfonic acid"
"2-((4R)-4-((3R,5R,7R,8R,9S,10S,12S,13R,17R)-3,7,12-trihydroxy-10,13-dimethylhexadecahydro-1H-cyclopenta[a]phenanthren-17-yl)pentanamido)ethane-1-sulfonic acid"
"4-(3,4-dihydroxyphenyl)-7-methoxy-5-[(2S,3R,4S,5S,6R)-3,4,5-trihydroxy-6-[[(2S,3R,4S,5R)-3,4,5-trihydroxyoxan-2-yl]oxymethyl]oxan-2-yl]oxychromen-2-one"
Cer(d18:0/16:0(2OH)); [M+H]+ C34H70N1O4
Cer(d18:1/26:0(2OH)); [M+H]+ C44H88N1O4
Ceramide (18:1/16:0)
Cholic acid
DIDECANOYL-GLYCEROPHOSPHOCHOLINE
Deoxycholic acid
Hyodeoxycholic acid
LAUROYLCARNITINE
Massbank:PB000419 Arginine|2-amino-5-(diaminomethylideneamino)pentanoic acid
"MassbankEU:SM850301 Sulfamethazine|4-amino-N-(4,6-dimethylpyrimidin-2-yl)benzenesulfonamide"
"NCGC00385123-01_C22H30O6_7b,9-Dihydroxy-3-(hydroxymethyl)-1,1,6,8-tetramethyl-5-oxo-1,1a,1b,4,4a,5,7a,7b,8,9-decahydro-9aH-cyclopropa[3,4]benzo[1,2-e]azulen-9a-yl acetate"
PC(0:0/16:0); [M+H]+ C24H51N1O7P1
PC(0:0/20:4); [M+H]+ C28H51N1O7P1
PC(16:0/20:5); [M+H]+ C44H79N1O8P1
PC(18:1/20:4); [M+H]+ C46H83N1O8P1
PC(18:2/0:0); [M+H]+ C26H51N1O7P1
PC(18:3/0:0); [M+H]+ C26H49N1O7P1
PC(19:0/0:0); [M+H]+ C27H57N1O7P1
PC(20:3/0:0); [M+H]+ C28H53N1O7P1
PC(O-16:0/18:2); [M+H]+ C42H83N1O7P1
PC(O-18:1/0:0); [M+H]+ C26H55N1O6P1
Phytosphingosine
ReSpect:PS001803 (+-)-alpha-Tocopherol|Vitamin E|DL-all-rac-alpha-Tocopherol|Phytogermine|Profecundin|Syntopherol|Waynecomycin|Almefrol|Denamone|Emipherol
ReSpect:PS001805 (+-)-alpha-Tocopherol|Vitamin E|DL-all-rac-alpha-Tocopherol|Phytogermine|Profecundin|Syntopherol|Waynecomycin|Almefrol|Denamone|Emipherol
SM(d18:1/16:0); [M+H]+ C39H80N2O6P1
SUCROSE
Spectral Match to (+)-.alpha.-Tocopherol from NIST14
Spectral Match to (+)-4-Cholesten-3-one from NIST14
"Spectral Match to 1,2-Dilinoleoyl-sn-glycero-3-phosphocholine from NIST14"
Spectral Match to 1-(1Z-Hexadecenyl)-sn-glycero-3-phosphocholine from NIST14
Spectral Match to 1-(9Z-Octadecenoyl)-2-tetradecanoyl-sn-glycero-3-phosphocholine from NIST14
Spectral Match to 1-(9Z-Octadecenoyl)-sn-glycero-3-phosphocholine from NIST14
Spectral Match to 1-(9Z-Octadecenoyl)-sn-glycero-3-phosphoethanolamine from NIST14
Spectral Match to 1-Heptadecanoyl-sn-glycero-3-phosphocholine from NIST14
Spectral Match to 1-Hexadecanoyl-2-(9Z-octadecenoyl)-sn-glycero-3-phosphocholine from NIST14
Spectral Match to 1-Hexadecanoyl-2-octadecadienoyl-sn-glycero-3-phosphocholine from NIST14
Spectral Match to 1-Hexadecyl-2-(9Z-octadecenoyl)-sn-glycero-3-phosphocholine from NIST14
Spectral Match to 1-Hexadecyl-sn-glycero-3-phosphocholine from NIST14
Spectral Match to 1-Myristoyl-2-palmitoyl-sn-glycero-3-phosphocholine from NIST14
Spectral Match to 1-Myristoyl-2-stearoyl-sn-glycero-3-phosphocholine from NIST14
Spectral Match to 1-Myristoyl-sn-glycero-3-phosphocholine from NIST14
"Spectral Match to 1-Octadecanoyl-2-(5Z,8Z,11Z,14Z-eicosatetraenoyl)-sn-glycero-3-phosphocholine from NIST14"
Spectral Match to 1-Octadecanoyl-2-octadecenoyl-sn-glycero-3-phosphocholine from NIST14
Spectral Match to 1-Octadecanoyl-sn-glycero-3-phosphocholine from NIST14
Spectral Match to 1-Oleoyl-2-palmitoyl-sn-glycero-3-phosphocholine from NIST14
Spectral Match to 1-Palmitoyl-2-docosahexaenoyl-sn-glycero-3-phosphocholine from NIST14
Spectral Match to 1-Palmitoyl-2-hydroxy-sn-glycero-3-phosphoethanolamine from NIST14
Spectral Match to 1-Palmitoyl-2-myristoyl-sn-glycero-3-phosphocholine from NIST14
Spectral Match to 1-Stearoyl-2-hydroxy-sn-glycero-3-phosphocholine from NIST14
Spectral Match to 1-Stearoyl-2-hydroxy-sn-glycero-3-phosphoethanolamine from NIST14
Spectral Match to 1-Stearoyl-2-linoleoyl-sn-glycero-3-phosphocholine from NIST14
Spectral Match to 1-Stearoyl-2-myristoyl-sn-glycero-3-phosphocholine from NIST14
Spectral Match to 12-Ketodeoxycholic acid from NIST14
"Spectral Match to 3.alpha.,7.alpha.,12.alpha.-Trihydroxycholestanoic acid from NIST14"
Spectral Match to 3.beta.-Hydroxy-5-cholenoic acid from NIST14
"Spectral Match to 9-Octadecenamide, (Z)- from NIST14"
Spectral Match to Arachidonoylthio-PC from NIST14
Spectral Match to Benzyldodecyldimethylammonium from NIST14
Spectral Match to Benzyltetradecyldimethylammonium from NIST14
Spectral Match to Cholic acid from NIST14
Spectral Match to D-erythro-Sphinganine from NIST14
Spectral Match to Elaidic acid from NIST14
Spectral Match to L-Tyrosine from NIST14
Spectral Match to Lyso-PC(16:0) from NIST14
Spectral Match to N-Tetracosenoyl-4-sphingenine from NIST14
Spectral Match to Oleoyl L-carnitine from NIST14
Spectral Match to Palatinose from NIST14
Spectral Match to Palmitoylcarnitine from NIST14
Spectral Match to Pantothenic acid from NIST14
Spectral Match to Phytosphingosine from NIST14
Spectral Match to Urobilin from NIST14
Spectral Match to Ursodeoxycholic acid from NIST14
Spectral Match to p-Hydroxyphenyllactic acid from NIST14
Stercobilin
THIAMINE
TOP 8 Psoriasis feature - Unknown FeatureID=4262
TOP19 Psoriasis feature - Unknown FeatureID=3668
Tauro-b-muricholic acid
Taurocholic acid
Taurodeoxycholic acid
Ursodeoxycholic acid
a-Muricholic acid
b-Muricholic acid
sphingosin C16 (Artifact)-emf
taurocholic acid
taurodeoxycholic acid
