# Supplementary material for: Intermittent Hypoxia and Hypercapnia Alter Diurnal Rhythms of Luminal Gut Microbiome and Metabolome
Source: mSystems. 2021 Jun 29;6(3):e00116-21. doi: 10.1128/mSystems.00116-21 (PMC8269208; doi:10.1128/mSystems.00116-21)
Supplement: TABLE S1 [file msystems.00116-21-st001.xlsx]

## Sheet: Sheet1
Molecule	Abbreviation	Identification Level	Category
(R)-4-((3R,5S,8R,9S,10S,12R,13R,14S,17R)-3,12-dihydroxy-10,13-dimethylhexadecahydro-1H-cyclopenta[a]phenanthren-17-yl)pentanoic acid	(3𝝰, 5𝝰, 12𝝱)-3,12-Dihydroxycholan-24-oic acid	Level 3	Bile acid
𝝰-Muricholic acid	𝝰MCA	Level 1	Bile acid
𝝱-Muricholic acid	𝝱MCA	Level 1	Bile acid
(4R)-4-((3R,5R,7R,9S,10S,13R,14S,17R)-3,7-dihydroxy-10,13-dimethylhexadecahydro-1H-cyclopenta[a]phenanthren-17-yl)pentanoic acid (also called allochenodeoxycholic acid or simply chenodeoxycholic acid)	CDCA	Level 3	Bile acid
Cholic acid	CA	Level 1	Bile acid
Deoxycholic acid	DCA	Level 1	Bile acid
Hyodeoxycholic acid	HDCA	Level 1	Bile acid
Spectral Match to Palmitoylcarnitine from NIST14	Palmitoylcarnitine	Level 3	Carnitine
Spectral Match to Oleoyl L-carnitine from NIST14	Oleoyl L-carnitine	Level 3	Carnitine
Spectral Match to Arachidonoylthio-PC from NIST14	Arachidonoylthio-PC	Level 3	Phosphocholine
(also called 1-hexadecyl-2-arachidonoylthio-2-deoxy-sn-glycero-3-phosphocholine, arachidonoyl thio-phosphocholine)		Level 3
PC(20:5/0:0); [M+H]+ C28H49N1O7P1	LPC(20:5)	Level 3	Phosphocholine
PC(O-16:0/18:2); [M+H]+ C42H83N1O7P1	LPC(O-16:0)	Level 3	Phosphocholine
Spectral Match to 1-(9Z-Octadecenoyl)-2-tetradecanoyl-sn-glycero-3-phosphocholine from NIST14	PC(16:0/18:1𝝮9)	Level 3	Phosphocholine
Spectral Match to 1-(9Z-Octadecenoyl)-sn-glycero-3-phosphocholine from NIST14	LPC(18:1)	Level 3	Phosphocholine
Spectral Match to 1-Palmitoyl-2-hydroxy-sn-glycero-3-phosphoethanolamine from NIST14	LysoPE(16:0)	Level 3	Phosphoethanolamine
Spectral Match to 1-Stearoyl-2-hydroxy-sn-glycero-3-phosphoethanolamine from NIST14	LysoPE(18:0)	Level 3	Phosphoethanolamine
Spectral Match to 1-(9Z-Octadecenoyl)-sn-glycero-3-phosphoethanolamine from NIST14	LysoPE (18:1(9Z)/0:0)	Level 3	Phosphoethanolamine
Spectral Match to 1-Hexadecanoyl-2-(9Z-octadecenoyl)-sn-glycero-3-phosphocholine from NIST14	PC(16:0/18:1)	Level 3	Phosphocholine
Spectral Match to 1-Hexadecyl-sn-glycero-3-phosphocholine from NIST14	Lyso-PAF-C16	Level 3	Phosphocholine
Spectral Match to 1-Myristoyl-sn-glycero-3-phosphocholine from NIST14	LPC(14:0)	Level 3	Phosphocholine
Spectral Match to 1-Octadecanoyl-2-octadecenoyl-sn-glycero-3-phosphocholine from NIST14	GPC(18:0/18:1)	Level 3	Phosphocholine
Spectral Match to 1-Palmitoyl-2-hydroxy-sn-glycero-3-phosphoethanolamine from NIST14	16:0 Lyso PE	Level 3	Phosphoethanolamine
Spectral Match to 1-Pentadecanoyl-sn-glycero-3-phosphocholine from NIST14	LPC(15:0)	Level 3	Phosphocholine
Spectral Match to 1-Stearoyl-2-hydroxy-sn-glycero-3-phosphocholine from NIST14	LPC(18:0/0:0)	Level 3	Phosphocholine
DIDECANOYL-GLYCEROPHOSPHOCHOLINE	PC(10:0/10:0)	Level 3	Phosphocholine
Spectral Match to 1,2-Dilinoleoyl-sn-glycero-3-phosphocholine from NIST14	DL-PC	Level 3	Phosphocholine
Spectral Match to 1,2-Ditetradecanoyl-sn-glycero-3-phosphocholine from NIST14	PC(14:0/14:0)	Level 3	Phosphocholine
Spectral Match to 1-Stearoyl-2-myristoyl-sn-glycero-3-phosphocholine from NIST14	PC(18:0/14:0)	Level 3	Phosphocholine
Stercobilin	Stercobilin	Level 3	Other
Spectral Match to Urobilin from NIST14	Urobilin	Level 3	Other
Tauro-b-muricholic acid [level 1]	T𝝱MCA	Level 3	Bile acid
Taurocholic acid [level 1]	TCA	Level 3	Bile acid
Taurodeoxycholic acid [level 1]	TDCA	Level 3	Bile acid
Ursodeoxycholic acid [level 1]	UDCA	Level 3	Bile acid
